# Supplementary material for: Bacterial Production of CDKL5 Catalytic Domain: Insights in Aggregation, Internal Translation and Phosphorylation Patterns
Source: Int J Mol Sci. 2024 Aug 15;25(16):8891. doi: 10.3390/ijms25168891 (PMC11354467; doi:10.3390/ijms25168891)
Supplement: Supplementary file 1 [file ijms-25-08891-s001.zip]

Archive with 1 entries (1 files):
- ijms-3089955-supplementary.pdf
